# Supplementary material for: Methyl-SNP-seq reveals dual readouts of methylome and variome at molecule resolution while enabling target enrichment
Source: Genome Res. 2022 Nov-Dec;32(11-12):2079–91. doi: 10.1101/gr.277080.122 (PMC9808626; doi:10.1101/gr.277080.122)
Supplement: Supplemental Material [file supp_gr.277080.122_SupplementaryCode.tar.gz]

Archive with 56 entries (51 files):
- SupplementaryCode
- SupplementaryCode/._.DS_Store
- SupplementaryCode/.DS_Store
- SupplementaryCode/Methylation_Motif_Calling
- SupplementaryCode/Read_Processing
- SupplementaryCode/Read_Processing/._.DS_Store
- SupplementaryCode/Read_Processing/.DS_Store
- SupplementaryCode/Read_Processing/._AddXMtag.py
- SupplementaryCode/Read_Processing/AddXMtag.py
- SupplementaryCode/Read_Processing/._MarkDup.py
- SupplementaryCode/Read_Processing/MarkDup.py
- SupplementaryCode/Read_Processing/DeconvolutionWithCalibration
- SupplementaryCode/Read_Processing/._DeconvolutionUnmatchCorrect.py
- SupplementaryCode/Read_Processing/DeconvolutionUnmatchCorrect.py
- SupplementaryCode/Read_Processing/._DeconvolutionConversion_v2.py
- SupplementaryCode/Read_Processing/DeconvolutionConversion_v2.py
- SupplementaryCode/Read_Processing/._MarkUniread.py
- SupplementaryCode/Read_Processing/MarkUniread.py
- SupplementaryCode/Read_Processing/._TrimRead.py
- SupplementaryCode/Read_Processing/TrimRead.py
- SupplementaryCode/Read_Processing/._~$README.docx
- SupplementaryCode/Read_Processing/~$README.docx
- SupplementaryCode/Read_Processing/._README.pdf
- SupplementaryCode/Read_Processing/README.pdf
- SupplementaryCode/Read_Processing/._README.docx
- SupplementaryCode/Read_Processing/README.docx
- SupplementaryCode/Read_Processing/DeconvolutionWithCalibration/._.DS_Store
- SupplementaryCode/Read_Processing/DeconvolutionWithCalibration/.DS_Store
- SupplementaryCode/Read_Processing/DeconvolutionWithCalibration/.___main__.py
- SupplementaryCode/Read_Processing/DeconvolutionWithCalibration/__main__.py
- SupplementaryCode/Read_Processing/DeconvolutionWithCalibration/src
- SupplementaryCode/Read_Processing/DeconvolutionWithCalibration/src/._.DS_Store
- SupplementaryCode/Read_Processing/DeconvolutionWithCalibration/src/.DS_Store
- SupplementaryCode/Read_Processing/DeconvolutionWithCalibration/src/._DeconvolutionCalibration_v2.py
- SupplementaryCode/Read_Processing/DeconvolutionWithCalibration/src/DeconvolutionCalibration_v2.py
- SupplementaryCode/Read_Processing/DeconvolutionWithCalibration/src/._FastqHandle_pairend.py
- SupplementaryCode/Read_Processing/DeconvolutionWithCalibration/src/FastqHandle_pairend.py
- SupplementaryCode/Read_Processing/DeconvolutionWithCalibration/src/._BaseCalibration.py
- SupplementaryCode/Read_Processing/DeconvolutionWithCalibration/src/BaseCalibration.py
- SupplementaryCode/Read_Processing/DeconvolutionWithCalibration/src/._toolpath.py
- SupplementaryCode/Read_Processing/DeconvolutionWithCalibration/src/toolpath.py
- SupplementaryCode/Read_Processing/DeconvolutionWithCalibration/src/._getpath.py
- SupplementaryCode/Read_Processing/DeconvolutionWithCalibration/src/getpath.py
- SupplementaryCode/Read_Processing/DeconvolutionWithCalibration/src/._CompareBase.py
- SupplementaryCode/Read_Processing/DeconvolutionWithCalibration/src/CompareBase.py
- SupplementaryCode/Read_Processing/DeconvolutionWithCalibration/src/._DeconvolutionConversion.py
- SupplementaryCode/Read_Processing/DeconvolutionWithCalibration/src/DeconvolutionConversion.py
- SupplementaryCode/Methylation_Motif_Calling/._clusterMotif.py
- SupplementaryCode/Methylation_Motif_Calling/clusterMotif.py
- SupplementaryCode/Methylation_Motif_Calling/._.DS_Store
- SupplementaryCode/Methylation_Motif_Calling/.DS_Store
- SupplementaryCode/Methylation_Motif_Calling/._identifyMotif.py
- SupplementaryCode/Methylation_Motif_Calling/identifyMotif.py
- SupplementaryCode/Methylation_Motif_Calling/._motifExtraction.py
- SupplementaryCode/Methylation_Motif_Calling/motifExtraction.py
- SupplementaryCode/Methylation_Motif_Calling/TestData.zip
